# Supplementary material for: AOX Affects the Synthesis of Polysaccharides by Regulating the Reactive Oxygen Species in Ganoderma lucidum
Source: Foods. 2025 Feb 27;14(5):826. doi: 10.3390/foods14050826 (PMC11898911; doi:10.3390/foods14050826)
Supplement: Supplementary file 1 [file foods-14-00826-s001.zip]

Archive with 1 entries (1 files):
- foods-3424789-supplementary.pdf
